# Supplementary material for: New NADPH Oxidase 2 Inhibitors Display Potent Activity against Oxidative Stress by Targeting p22phox-p47phox Interactions
Source: Antioxidants (Basel). 2023 Jul 18;12(7):1441. doi: 10.3390/antiox12071441 (PMC10376059; doi:10.3390/antiox12071441)
Supplement: Supplementary file 1 [file antioxidants-12-01441-s001.zip]

Archive with 1 entries (1 files):
- antioxidants-2416793-supplementary.pdf
